# Supplementary material for: Preliminary Study of Pepper Types Based on Multielement Content Combined with Chemometrics
Source: Foods. 2023 Aug 21;12(16):3132. doi: 10.3390/foods12163132 (PMC10453101; doi:10.3390/foods12163132)
Supplement: Supplementary file 1 [file foods-12-03132-s001.zip]

Archive with 1 entries (1 files):
- foods-2488711-supplementary.pdf
